# Supplementary material for: Natural variation in a molybdate transporter confers salt tolerance in tomato
Source: Plant Physiol. 2025 Jan 7;197(2):kiaf004. doi: 10.1093/plphys/kiaf004 (PMC11831802; doi:10.1093/plphys/kiaf004)
Supplement: kiaf004_Supplementary_Data [file kiaf004_supplementary_data.zip]

Archive with 4 entries (4 files):
- PP2024LTR02546R1_Supplemental_Figures.pdf
- Supplementary Dataset S1.xlsx
- Supplementary Dataset S2.xlsx
- Supplementary Dataset S3.xlsx
