# Supplementary material for: Natural variation in a molybdate transporter confers salt tolerance in tomato
Source: Plant Physiol. 2025 Jan 7;197(2):kiaf004. doi: 10.1093/plphys/kiaf004 (PMC11831802; doi:10.1093/plphys/kiaf004)
Supplement: kiaf004_Supplementary_Data [file kiaf004_supplementary_data.zip › Supplementary Dataset S1.xlsx]

## Sheet: sheet1
Supplementary Dataset S1. The molybdenum concentration in the shoots and roots of 365 tomato accessions under salt stress
		Shoots	Roots
Accession	Group	Mo (μg/g)	Mo (μg/g)
TS-1	BIG	2.11739	2.88835
TS-100	BIG	0.998847	1.77555
TS-104	BIG	1.21625	3.02348
TS-105	CER	3.00813	2.27216
TS-106	CER	0.983327	1.4163
TS-108	BIG	2.02442	3.02208
TS-109	CER	0.781235	0.899796
TS-11	BIG	1.5777	4.33144
TS-110	BIG	2.25239	3.31236
TS-111	BIG	1.38481	1.28172
TS-112	BIG	1.19046	2.11976
TS-113	BIG	1.14504	1.97688
TS-114	BIG	1.09713	2.14232
TS-115	BIG	1.22804	1.95012
TS-116	CER	3.87253	3.60423
TS-117	BIG	1.19809	1.91849
TS-118	CER	1.08173	1.36679
TS-119	CER	0.971281	2.31833
TS-12	BIG	2.49978	2.49029
TS-120	CER	1.39648	1.62796
TS-121	BIG	1.56285	2.32278
TS-122	BIG	0.863564	1.40196
TS-123	PIM	2.14621	2.06974
TS-124	PIM	1.99117	4.1202
TS-126	BIG	1.52311	2.34628
TS-127	BIG	2.48063	2.99508
TS-128	BIG	1.52764	2.90498
TS-129	CER	1.53167	2.04029
TS-13	CER	2.50721	2.98613
TS-130	BIG	1.43425	2.04685
TS-131	CER	2.51401	1.82854
TS-132	BIG	1.6653	2.59341
TS-133	BIG	1.3675	2.20896
TS-134	CER	1.39264	4.52616
TS-136	BIG	1.73293	1.83592
TS-137	BIG	1.31986	2.40181
TS-138	CER	1.64698	3.05848
TS-139	BIG	1.53057	2.89889
TS-140	BIG	1.17342	1.65833
TS-141	BIG	1.11022	1.78221
TS-142	BIG	0.956243	1.95532
TS-143	BIG	2.88711	2.86541
TS-144	PIM	1.38382	1.31262
TS-147	BIG	2.84237	3.33375
TS-148	CER	0.998801	0.911378
TS-150	BIG	2.01268	4.05943
TS-151	BIG	2.26821	3.675
TS-153	BIG	2.21029	3.76568
TS-154	CER	2.82478	3.40419
TS-155	BIG	2.15837	2.46411
TS-158	CER	1.94768	3.15736
TS-159	BIG	2.32423	4.51997
TS-16	PIM	1.45723	2.81686
TS-160	BIG	2.71478	3.77697
TS-163	BIG	1.63381	2.27438
TS-165	CER	1.73774	6.97483
TS-166	BIG	1.43776	2.35804
TS-167	BIG	1.13298	2.34358
TS-168	BIG	2.95274	5.0165
TS-169	BIG	1.16507	1.7423
TS-171	BIG	0.959851	2.59815
TS-172	BIG	1.3765	2.14048
TS-176	BIG	1.20487	2.30632
TS-179	BIG	1.4594	1.6196
TS-18	PIM	3.02442	2.47371
TS-180	BIG	1.60361	3.0566
TS-181	CER	2.45934	11.5912
TS-183	BIG	1.72834	3.66536
TS-185	BIG	2.29233	4.63558
TS-186	BIG	2.87346	4.59094
TS-188	BIG	2.79479	4.97958
TS-189	CER	2.90247	3.20364
TS-19	PIM	2.2168	1.72113
TS-190	BIG	2.40858	4.02842
TS-191	BIG	2.3373	4.44393
TS-192	BIG	2.35051	3.77183
TS-193	BIG	1.90212	3.12042
TS-194	BIG	1.49586	2.91239
TS-195	BiG	1.63698	3.46318
TS-196	BIG	1.37408	2.85888
TS-198	BIG	2.55417	3.68137
TS-20	PIM	1.83612	1.62728
TS-200	BIG	1.10947	2.9831
TS-201	BIG	2.41856	3.08915
TS-202	CER	1.37732	2.16422
TS-205	CER	1.08037	1.56686
TS-206	BIG	1.96556	2.86571
TS-209	CER	1.12738	1.79244
TS-21	PIM	2.19826	1.49979
TS-210	BIG	1.59024	3.1439
TS-211	BIG	1.89642	3.42061
TS-212	BIG	1.17902	1.97756
TS-213	CER	1.20401	2.40284
TS-214	BIG	1.51035	2.07848
TS-215	BIG	1.31594	8.9701
TS-219	CER	1.57572	3.02526
TS-22	PIM	1.64556	2.33101
TS-220	BIG	1.12032	2.19058
TS-221	CER	1.52361	2.60083
TS-226	BIG	1.32188	3.48362
TS-227	CER	1.08598	2.22059
TS-229	CER	1.05454	1.63668
TS-23	PIM	2.12989	1.72703
TS-231	CER	1.84904	3.2742
TS-232	BIG	2.46241	3.59468
TS-233	CER	1.40652	1.78744
TS-234	BIG	1.20168	2.10623
TS-236	BIG	1.30526	1.92026
TS-237	BIG	1.20031	6.50386
TS-238	CER	1.25363	3.14431
TS-240	CER	1.25177	2.90315
TS-241	BIG	2.02461	3.84762
TS-242	BIG	2.26908	2.41736
TS-243	CER	1.95807	3.05779
TS-244	PIM	3.43802	4.64236
TS-245	BIG	1.83127	2.81093
TS-246	BIG	2.46679	5.08748
TS-247	CER	1.73861	2.73978
TS-248	CER	1.43067	1.49935
TS-249	BIG	3.55772	4.54277
TS-25	CER	1.67425	1.58841
TS-250	CER	1.57216	2.65364
TS-252	CER	1.9534	3.69012
TS-253	BIG	3.40154	3.18183
TS-254	CER	3.81164	5.55225
TS-255	BIG	1.4944	2.77463
TS-256	BIG	1.88248	2.11131
TS-257	CER	2.16374	2.10845
TS-258	CER	2.94965	5.01316
TS-259	BIG	1.45706	3.73947
TS-26	CER	1.79435	1.63797
TS-260	CER	1.88833	3.36292
TS-261	BIG	2.26	2.67977
TS-262	CER	2.76486	3.69461
TS-263	BIG	1.51791	2.33344
TS-264	BIG	1.95622	4.39576
TS-266	PIM	1.83172	2.67381
TS-267	PIM	2.13424	2.6235
TS-268	BIG	1.75536	3.83064
TS-27	CER	1.74073	1.96449
TS-270	BIG	1.46141	8.00326
TS-271	CER	1.93923	3.4098
TS-272	BIG	2.44263	4.09072
TS-273	CER	1.75314	2.23119
TS-274	BIG	1.82267	2.61744
TS-276	BIG	1.54416	2.45713
TS-277	BIG	1.67034	2.87766
TS-278	BIG	1.55478	2.69522
TS-28	CER	2.15434	2.14387
TS-280	CER	1.99684	3.10348
TS-281	CER	1.71818	3.70502
TS-282	BIG	1.78146	2.38798
TS-283	CER	1.1495	2.29226
TS-284	CER	1.88954	1.93928
TS-285	BIG	1.52995	2.86428
TS-286	CER	1.96397	2.80118
TS-288	BIG	1.32082	1.96964
TS-29	CER	1.88183	1.93063
TS-290	CER	1.15343	2.16829
TS-294	CER	1.13118	1.66515
TS-296	BIG	1.52592	2.94134
TS-297	BIG	1.00329	1.85559
TS-298	CER	1.08758	1.78941
TS-3	BIG	1.66397	2.8882
TS-300	CER	2.5212	6.32706
TS-301	CER	1.95148	6.52775
TS-302	CER	1.20244	1.93953
TS-303	CER	2.36178	2.58632
TS-304	CER	1.28519	2.5712
TS-31	CER	3.33596	3.7148
TS-32	CER	1.53152	2.03285
TS-33	CER	1.65183	2.00138
TS-34	CER	1.56667	1.29878
TS-35	CER	1.79637	1.92655
TS-36	CER	2.09311	2.74279
TS-37	CER	1.56268	1.57831
TS-39	CER	1.76877	1.97453
TS-4	BIG	1.97835	2.38191
TS-40	CER	2.26512	4.44738
TS-400	BIG	1.37631	2.15156
TS-411	PIM	1.27415	4.57734
TS-412	PIM	1.65318	1.29686
TS-413	PIM	1.60643	1.96924
TS-414	PIM	1.20629	1.27567
TS-415	PIM	1.27323	1.3498
TS-416	PIM	1.79293	2.15424
TS-417	PIM	1.109	1.10293
TS-418	PIM	1.24552	1.50603
TS-42	BIG	1.70757	2.56479
TS-420	PIM	1.44646	3.05356
TS-422	PIM	0.897205	0.937257
TS-423	CER	1.51382	1.87561
TS-424	PIM	1.29853	1.04836
TS-425	PIM	1.05033	1.27276
TS-426	CER	1.61253	2.14199
TS-429	PIM	1.40541	1.62112
TS-430	CER	0.949865	1.30653
TS-431	CER	1.68231	1.8587
TS-433	PIM	1.05624	1.70555
TS-434	PIM	1.40592	3.56161
TS-435	PIM	0.974457	0.99186
TS-438	PIM	1.09939	2.20794
TS-439	PIM	0.79734	1.82329
TS-440	PIM	1.13477	2.06288
TS-441	PIM	1.29522	1.74159
TS-45	BIG	1.49676	1.74307
TS-46	BIG	1.2915	2.82132
TS-47	BIG	1.1708	2.64085
TS-49	BIG	1.2886	1.87878
TS-501	BIG	1.37481	11.9966
TS-505	BIG	1.4364	10.0829
TS-506	CER	1.55431	8.4166
TS-507	BIG	1.61873	9.58543
TS-508	CER	1.62885	10.5212
TS-509	BIG	1.59404	6.92684
TS-51	BIG	1.25215	4.77433
TS-511	BIG	1.44627	8.43336
TS-512	BIG	1.74596	6.09107
TS-514	BIG	1.83004	9.16023
TS-515	BIG	1.65343	6.44131
TS-516	BIG	2.01266	9.22395
TS-517	BIG	2.20748	11.1891
TS-519	BIG	1.92085	10.9173
TS-52	BIG	2.68005	3.23669
TS-521	BIG	1.94578	9.53608
TS-522	BIG	1.9495	8.41527
TS-523	BIG	1.95558	3.02121
TS-524	BIG	1.41803	2.49234
TS-526	CER	1.63889	1.83321
TS-527	BIG	1.41315	1.81034
TS-528	CER	1.36718	1.81465
TS-529	BIG	1.3351	1.45095
TS-53	CER	2.38984	2.07623
TS-530	BIG	1.49275	2.3069
TS-531	BIG	1.34116	1.69829
TS-532	CER	1.54454	1.5072
TS-534	BIG	0.832103	0.750175
TS-535	BIG	1.11736	1.89661
TS-536	CER	2.05011	2.24331
TS-537	CER	1.86474	2.78781
TS-538	BIG	1.55512	2.01399
TS-539	BIG	1.69103	2.20616
TS-54	CER	1.40481	1.2706
TS-540	BIG	2.87516	3.63609
TS-541	BIG	2.51885	3.07656
TS-542	BIG	1.70654	2.66829
TS-545	CER	2.16971	2.43557
TS-546	BIG	1.6744	2.72542
TS-548	BIG	1.79063	3.02417
TS-549	BIG	1.75399	2.50447
TS-550	BIG	2.20325	2.78529
TS-552	CER	1.75085	2.18711
TS-554	BIG	2.15835	2.5685
TS-555	BIG	2.18945	2.47879
TS-556	BIG	1.69444	2.32151
TS-557	BIG	1.96359	2.58208
TS-558	BIG	2.18667	3.04605
TS-559	BIG	2.04869	3.17317
TS-56	CER	2.14207	2.16027
TS-560	CER	1.88016	1.95054
TS-561	BIG	1.76927	2.20446
TS-562	BIG	2.20451	1.94712
TS-563	BIG	1.65144	2.28064
TS-564	CER	1.50264	1.18927
TS-565	BIG	1.97832	2.24483
TS-567	BIG	1.38887	1.67885
TS-568	BIG	1.80854	1.99517
TS-569	BIG	2.10038	1.79377
TS-57	CER	1.90868	2.77207
TS-570	BIG	1.81973	1.75482
TS-572	BIG	1.96919	1.68091
TS-573	BIG	1.93171	1.34184
TS-574	BIG	1.47849	1.544
TS-575	BIG	1.47444	1.42467
TS-576	BIG	2.08392	1.34925
TS-577	BIG	1.94605	2.291
TS-578	BIG	1.75036	1.65934
TS-579	BIG	2.09625	2.30639
TS-58	BIG	0.947973	2.34843
TS-580	BIG	2.04768	3.51069
TS-581	BIG	1.64486	3.10694
TS-582	CER	1.80297	1.96421
TS-583	BIG	2.20663	2.47945
TS-584	BIG	1.87102	2.60942
TS-585	CER	1.92875	1.68847
TS-586	BIG	2.42473	2.01672
TS-587	BIG	1.76975	2.13849
TS-589	BIG	1.90171	2.17185
TS-590	CER	1.47067	1.52275
TS-592	BIG	1.87012	2.58263
TS-594	CER	2.70689	2.86066
TS-595	BIG	1.85909	2.94075
TS-597	BIG	2.5322	2.23611
TS-598	CER	1.98467	2.16068
TS-599	BIG	1.93206	2.16918
TS-602	BIG	1.90829	3.50512
TS-606	BIG	2.05683	2.73716
TS-609	BIG	1.87394	2.28058
TS-61	CER	1.42397	2.80268
TS-610	CER	1.94301	2.34007
TS-611	BIG	1.35191	2.27153
TS-612	BIG	1.75612	2.81316
TS-614	CER	1.64798	2.24456
TS-615	CER	1.16967	2.02051
TS-616	BIG	1.74158	2.38616
TS-617	BIG	2.21092	2.3097
TS-618	CER	1.9234	1.9404
TS-619	BIG	2.05432	2.97272
TS-620	BIG	1.7858	1.89598
TS-621	BIG	1.75129	2.7973
TS-622	BIG	1.80227	2.18224
TS-623	CER	2.90166	3.16968
TS-625	BIG	2.41158	2.5978
TS-628	CER	2.34087	3.14258
TS-629	BIG	1.97235	2.03948
TS-630	BIG	2.16639	1.92464
TS-64	CER	1.24703	1.42681
TS-640	BIG	3.05233	0.791443
TS-641	BIG	2.36338	0.723162
TS-642	BIG	2.46025	2.2161
TS-647	BIG	2.73631	2.57004
TS-648	BIG	2.44639	1.89907
TS-649	BIG	1.98092	1.90504
TS-65	CER	2.41625	2.56415
TS-658	CER	2.4614	2.20103
TS-66	CER	2.06862	2.80498
TS-665	BIG	2.71041	1.64275
TS-666	BIG	2.85081	1.73402
TS-667	BIG	3.07496	2.10099
TS-669	BIG	2.00306	1.77223
TS-67	CER	1.17888	1.88323
TS-670	BIG	2.45748	2.29366
TS-671	BIG	2.37469	2.74511
TS-677	BIG	2.07279	2.40772
TS-678	BIG	2.00052	2.27629
TS-683	BIG	1.95246	2.49232
TS-69	BIG	1.32218	1.64905
TS-697	BIG	1.70625	2.27893
TS-70	CER	1.17494	1.50862
TS-700	BIG	1.49957	2.11701
TS-71	CER	1.52332	2.77054
TS-72	CER	0.984148	1.39545
TS-73	BIG	1.16944	5.16859
TS-731	CER	1.85963	2.14973
TS-74	BIG	1.9169	5.07336
TS-75	CER	1.87124	2.31761
TS-76	BIG	1.36287	1.5848
TS-77	PIM	1.39385	1.3245
TS-78	BIG	1.18274	1.52796
TS-8	BIG	1.8134	2.38622
TS-83	CER	1.32701	1.7751
TS-84	CER	1.17646	2.05915
TS-85	BIG	2.38053	2.99999
TS-86	BIG	2.13872	3.58063
TS-88	BIG	2.69765	4.6233
TS-89	BIG	1.26951	1.39405
TS-9	BIG	1.60918	2.08093
TS-90	BIG	1.1834	3.46782
TS-91	CER	2.61284	2.65084
TS-94	CER	1.03631	1.1275
TS-95	BIG	2.21083	3.26298
TS-96	CER	1.73116	1.34712
TS-97	CER	2.18236	6.75812
TS-98	CER	1.79739	1.7205
TS-99	CER	1.02796	1.15431
