# Supplementary material for: Natural variation in a molybdate transporter confers salt tolerance in tomato
Source: Plant Physiol. 2025 Jan 7;197(2):kiaf004. doi: 10.1093/plphys/kiaf004 (PMC11831802; doi:10.1093/plphys/kiaf004)
Supplement: kiaf004_Supplementary_Data [file kiaf004_supplementary_data.zip › Supplementary Dataset S2.xlsx]

## Sheet: Sheet1
Supplementary Dataset S2. Gene information in shoot molybdenum concentration-associated sweeps
Leading SNP:
Chromosome	Position	P-value
10	64048434	6.78e-08
Genes in upstream and downstream regions (300 kb):
Chromosome	Start_Position	End_Position	Gene_ID	Annotation
SL2.50ch10	64072558	64074340	Solyc10g084610.1	60S ribosomal protein L23A
SL2.50ch10	64329047	64330901	Solyc10g084980.1	Copper transporter
SL2.50ch10	64170867	64189216	Solyc10g084760.1	Ubiquitin ligase E3
SL2.50ch10	64079022	64081387	Solyc10g084630.1	RNA binding protein
SL2.50ch10	63981434	63983423	Solyc10g084460.1	Nuclear factor related to kappa-B-binding protein related
SL2.50ch10	63872263	63874428	Solyc10g084250.1	Receptor-like kinase
SL2.50ch10	64018490	64027229	Solyc10g084540.1	Pentatricopeptide repeat-containing protein
SL2.50ch10	63832179	63832691	Solyc10g084170.1	Bcl-2-associated athanogene-like protein
SL2.50ch10	63975993	63976481	Solyc10g084440.1	AT hook motif family protein
SL2.50ch10	64133483	64134570	Solyc10g084710.1	Unknown Protein
SL2.50ch10	63997954	63998559	Solyc10g084490.1	Nuclear factor related to kappa-B-binding protein related
SL2.50ch10	63843681	63843896	Solyc10g084190.1	Unknown Protein
SL2.50ch10	63955447	63956650	Solyc10g084390.1	Receptor protein kinase-like protein
SL2.50ch10	63979050	63979631	Solyc10g084450.1	Nuclear factor related to kappa-B-binding protein related
SL2.50ch10	63957354	63959693	Solyc10g084400.1	Glutathione S-transferase
SL2.50ch10	63922843	63923088	Solyc10g084330.1	Unknown Protein
SL2.50ch10	64123480	64126661	Solyc10g084690.1	ADP-ribosylation factor GTPase activating protein 1
SL2.50ch10	64276129	64278850	Solyc10g084920.1	PRA1 family protein
SL2.50ch10	63899140	63901714	Solyc10g084280.1	Calmodulin-binding protein
SL2.50ch10	64225452	64229482	Solyc10g084830.1	Amino acid transporter
SL2.50ch10	64208132	64214928	Solyc10g084800.1	Oxysterol-binding protein
SL2.50ch10	64325302	64327077	Solyc10g084970.1	Unknown Protein
SL2.50ch10	64191839	64194645	Solyc10g084770.1	Receptor-like protein kinase At3g21340
SL2.50ch10	63847426	63851803	Solyc10g084210.1	Syntaxin-71
SL2.50ch10	64281412	64288252	Solyc10g084930.1	Serine/threonine-protein kinase-like protein
SL2.50ch10	64298057	64301888	Solyc10g084950.1	Solute carrier family 15 member 4
SL2.50ch10	64233160	64234043	Solyc10g084840.1	Thaumatin-like protein
SL2.50ch10	64311825	64313183	Solyc10g084960.1	Glutathione S-transferase-like protein
SL2.50ch10	63927423	63930569	Solyc10g084340.1	AP2-like ethylene-responsive transcription factor
SL2.50ch10	63844549	63845761	Solyc10g084200.1	Peroxidase 57
SL2.50ch10	63876976	63880147	Solyc10g084260.1	Cell number regulator 8
SL2.50ch10	63853080	63855419	Solyc10g084220.1	Protein FAR1-RELATED SEQUENCE 7
SL2.50ch10	63971642	63972945	Solyc10g084430.1	RING finger protein 44
SL2.50ch10	64248587	64249128	Solyc10g084870.1	Unknown Protein (AHRD V1)
SL2.50ch10	64013691	64013849	Solyc10g084520.1	Unknown Protein (AHRD V1)
SL2.50ch10	64163579	64167043	Solyc10g084750.1	Unknown Protein (AHRD V1)
SL2.50ch10	63936674	63938301	Solyc10g084350.1	60S ribosomal protein L4-B
SL2.50ch10	64145759	64146536	Solyc10g084730.1	Unknown Protein
SL2.50ch10	63769346	63771800	Solyc10g084110.1	Receptor-like protein kinase
SL2.50ch10	64255787	64257472	Solyc10g084880.2	Avr9/Cf-9 rapidly elicited protein 137
SL2.50ch10	64245631	64247691	Solyc10g084860.1	Receptor like protein kinase
SL2.50ch10	63985977	63988589	Solyc10g084470.1	Nuclear factor related to kappa-B-binding protein related
SL2.50ch10	64263563	64265075	Solyc10g084890.1	UDP-glucosyltransferase
SL2.50ch10	63911556	63913035	Solyc10g084310.1	30S ribosomal protein S12
SL2.50ch10	63753596	63759896	Solyc10g084090.1	Pentatricopeptide repeat-containing protein
SL2.50ch10	64139292	64142982	Solyc10g084720.1	Unknown Protein
SL2.50ch10	64103183	64105365	Solyc10g084660.1	Actin-depolymerizing factor
SL2.50ch10	64345408	64349752	Solyc10g085000.1	Receptor-like kinase
SL2.50ch10	64076076	64078311	Solyc10g084620.1	Unknown Protein
SL2.50ch10	63910047	63910841	Solyc10g084300.1	Chaperone protein dnaJ 3
SL2.50ch10	63951928	63954533	Solyc10g084380.1	WRKY transcription factor 42
SL2.50ch10	64130092	64132356	Solyc10g084700.1	30S ribosomal protein S18 family
SL2.50ch10	64336919	64340273	Solyc10g084990.1	Phosphatidylcholine
SL2.50ch10	63777994	63778116	Solyc10g084130.1	Unknown Protein
SL2.50ch10	63805001	63808660	Solyc10g084150.1	Cytokinin riboside 5'-monophosphate phosphoribohydrolase LOG
SL2.50ch10	64153980	64159492	Solyc10g084740.1	rRNA-processing protein utp23
SL2.50ch10	63834729	63836715	Solyc10g084180.1	C2H2L domain class transcription factor
SL2.50ch10	64009959	64010318	Solyc10g084510.1	Unknown Protein
SL2.50ch10	64031977	64033770	Solyc10g084560.1	Subtilisin-like protease
SL2.50ch10	64218951	64222498	Solyc10g084820.1	Palmitoyltransferase PFA4
SL2.50ch10	64028208	64030933	Solyc10g084550.1	Ankyrin-repeat protein
SL2.50ch10	63760676	63762813	Solyc10g084100.1	RING finger protein B
SL2.50ch10	64050392	64052145	Solyc10g084590.2	Cytochrome P450
SL2.50ch10	64216157	64216674	Solyc10g084810.1	UPF0161 protein yidD
SL2.50ch10	63938707	63938871	Solyc10g084360.1	Unknown Protein
SL2.50ch10	64270559	64271641	Solyc10g084910.1	SUPERMAN-like zinc finger protein
SL2.50ch10	63783725	63789895	Solyc10g084140.1	Ferrochelatase
SL2.50ch10	64110289	64116617	Solyc10g084670.1	Eukaryotic translation initiation factor 3 subunit A
SL2.50ch10	63964445	63966193	Solyc10g084420.1	Unknown Protein
SL2.50ch10	64195904	64197124	Solyc10g084780.1	Expansin
SL2.50ch10	64197222	64197702	Solyc10g084790.1	Unknown Protein
SL2.50ch10	63905192	63908419	Solyc10g084290.1	Interactor of constitutive active ROPs
SL2.50ch10	63992119	63994742	Solyc10g084480.1	Nuclear factor related to kappa-B-binding protein related
SL2.50ch10	63863696	63866348	Solyc10g084240.1	Peroxidase
SL2.50ch10	64084974	64097616	Solyc10g084650.1	PHD finger family protein
SL2.50ch10	64266199	64267659	Solyc10g084900.1	ER glycerol-phosphate acyltransferase
SL2.50ch10	63961119	63963093	Solyc10g084410.1	Phosphatase 2C family protein
SL2.50ch10	64082629	64083327	Solyc10g084640.1	N-acetyltransferase
SL2.50ch10	63916061	63918376	Solyc10g084320.1	Subtilisin-like protease
SL2.50ch10	64014932	64015260	Solyc10g084530.1	Unknown Protein
SL2.50ch10	64036715	64039284	Solyc10g087010.1	cytochrome P450
SL2.50ch10	64006682	64008496	Solyc10g084500.1	Unknown Protein
SL2.50ch10	63749185	63751555	Solyc10g084080.1	Pentatricopeptide repeat-containing protein
SL2.50ch10	64044946	64047747	Solyc10g087030.1	cytochrome P450
SL2.50ch10	63887534	63895157	Solyc10g084270.1	Importin alpha-2 subunit
SL2.50ch10	64058320	64060213	Solyc10g084600.1	Plant-specific domain TIGR01589 family protein
SL2.50ch10	64289420	64291483	Solyc10g084940.1	Solute carrier family 15 member 4
SL2.50ch10	63940049	63944248	Solyc10g084370.1	MYB transcription factor
SL2.50ch10	63772284	63774379	Solyc10g084120.1	Aquaporin
SL2.50ch10	63860759	63861575	Solyc10g084230.1	Unknown Protein
SL2.50ch10	64120778	64122139	Solyc10g084680.1	Sulfate transporter
SL2.50ch10	63827233	63831859	Solyc10g084160.1	RNA exonuclease
SL2.50ch10	64235724	64240410	Solyc10g084850.1	Vacuolar import and degradation protein 24
