# Supplementary material for: Natural variation in a molybdate transporter confers salt tolerance in tomato
Source: Plant Physiol. 2025 Jan 7;197(2):kiaf004. doi: 10.1093/plphys/kiaf004 (PMC11831802; doi:10.1093/plphys/kiaf004)
Supplement: kiaf004_Supplementary_Data [file kiaf004_supplementary_data.zip › Supplementary Dataset S3.xlsx]

## Sheet: sheet1
Supplementary Dataset S3. Distribution of indel595 in the tomato population
Accession	indel595
TS-1	deletion
TS-100	deletion
TS-104	deletion
TS-105	deletion
TS-106	deletion
TS-108	deletion
TS-109	deletion
TS-11	deletion
TS-110	deletion
TS-111	deletion
TS-112	deletion
TS-113	deletion
TS-114	deletion
TS-115	deletion
TS-116	heter
TS-117	deletion
TS-118	deletion
TS-119	deletion
TS-12	insertion
TS-120	deletion
TS-121	deletion
TS-122	deletion
TS-123	deletion
TS-124	deletion
TS-126	deletion
TS-127	deletion
TS-128	deletion
TS-129	deletion
TS-13	deletion
TS-130	deletion
TS-131	deletion
TS-132	deletion
TS-133	deletion
TS-134	deletion
TS-136	deletion
TS-137	deletion
TS-138	deletion
TS-139	deletion
TS-140	deletion
TS-141	deletion
TS-142	deletion
TS-143	insertion
TS-144	deletion
TS-147	deletion
TS-148	deletion
TS-150	deletion
TS-151	deletion
TS-153	insertion
TS-154	deletion
TS-155	deletion
TS-158	deletion
TS-159	deletion
TS-16	deletion
TS-160	deletion
TS-163	deletion
TS-165	insertion
TS-166	deletion
TS-167	deletion
TS-168	deletion
TS-169	deletion
TS-171	deletion
TS-172	deletion
TS-176	deletion
TS-179	deletion
TS-18	insertion
TS-180	deletion
TS-181	insertion
TS-183	deletion
TS-185	deletion
TS-186	deletion
TS-188	deletion
TS-189	deletion
TS-19	deletion
TS-190	insertion
TS-191	deletion
TS-192	deletion
TS-193	deletion
TS-194	deletion
TS-195	deletion
TS-196	deletion
TS-198	deletion
TS-20	deletion
TS-200	deletion
TS-201	deletion
TS-202	deletion
TS-205	deletion
TS-206	deletion
TS-209	deletion
TS-21	insertion
TS-210	deletion
TS-211	deletion
TS-212	deletion
TS-213	deletion
TS-214	deletion
TS-215	deletion
TS-219	deletion
TS-22	deletion
TS-220	deletion
TS-221	deletion
TS-226	deletion
TS-227	deletion
TS-229	deletion
TS-23	deletion
TS-231	deletion
TS-232	deletion
TS-233	insertion
TS-234	deletion
TS-236	deletion
TS-237	deletion
TS-238	deletion
TS-240	deletion
TS-241	deletion
TS-242	deletion
TS-243	deletion
TS-244	heter
TS-245	insertion
TS-246	deletion
TS-247	insertion
TS-248	insertion
TS-249	heter
TS-25	deletion
TS-250	deletion
TS-252	deletion
TS-253	heter
TS-254	insertion
TS-255	deletion
TS-256	deletion
TS-257	insertion
TS-258	deletion
TS-259	deletion
TS-26	deletion
TS-260	deletion
TS-261	deletion
TS-262	insertion
TS-263	deletion
TS-264	deletion
TS-266	deletion
TS-267	deletion
TS-268	deletion
TS-27	deletion
TS-270	deletion
TS-271	deletion
TS-272	deletion
TS-273	deletion
TS-274	deletion
TS-276	deletion
TS-277	deletion
TS-278	deletion
TS-28	deletion
TS-280	deletion
TS-281	deletion
TS-282	deletion
TS-283	deletion
TS-284	deletion
TS-285	deletion
TS-286	deletion
TS-288	deletion
TS-29	deletion
TS-290	deletion
TS-294	deletion
TS-296	deletion
TS-297	deletion
TS-298	deletion
TS-3	deletion
TS-300	deletion
TS-301	deletion
TS-302	deletion
TS-303	insertion
TS-304	deletion
TS-31	unknown
TS-32	deletion
TS-33	insertion
TS-34	deletion
TS-35	insertion
TS-36	insertion
TS-37	deletion
TS-39	insertion
TS-4	insertion
TS-40	insertion
TS-400	deletion
TS-411	heter
TS-412	deletion
TS-413	insertion
TS-414	deletion
TS-415	deletion
TS-416	insertion
TS-417	deletion
TS-418	deletion
TS-42	deletion
TS-420	insertion
TS-422	deletion
TS-423	insertion
TS-424	deletion
TS-425	deletion
TS-426	deletion
TS-429	deletion
TS-430	deletion
TS-431	deletion
TS-433	deletion
TS-434	deletion
TS-435	deletion
TS-438	heter
TS-439	deletion
TS-440	deletion
TS-441	insertion
TS-45	deletion
TS-46	deletion
TS-47	deletion
TS-49	deletion
TS-501	deletion
TS-505	deletion
TS-506	deletion
TS-507	deletion
TS-508	deletion
TS-509	deletion
TS-51	deletion
TS-511	deletion
TS-512	deletion
TS-514	deletion
TS-515	deletion
TS-516	deletion
TS-517	deletion
TS-519	deletion
TS-52	deletion
TS-521	deletion
TS-522	deletion
TS-523	deletion
TS-524	deletion
TS-526	deletion
TS-527	deletion
TS-528	deletion
TS-529	deletion
TS-53	deletion
TS-530	deletion
TS-531	deletion
TS-532	deletion
TS-534	deletion
TS-535	deletion
TS-536	insertion
TS-537	insertion
TS-538	deletion
TS-539	deletion
TS-54	deletion
TS-540	insertion
TS-541	deletion
TS-542	deletion
TS-545	deletion
TS-546	deletion
TS-548	deletion
TS-549	deletion
TS-550	deletion
TS-552	deletion
TS-554	deletion
TS-555	deletion
TS-556	deletion
TS-557	deletion
TS-558	deletion
TS-559	deletion
TS-56	deletion
TS-560	deletion
TS-561	deletion
TS-562	deletion
TS-563	deletion
TS-564	deletion
TS-565	deletion
TS-567	deletion
TS-568	deletion
TS-569	deletion
TS-57	deletion
TS-570	deletion
TS-572	deletion
TS-573	deletion
TS-574	deletion
TS-575	deletion
TS-576	deletion
TS-577	deletion
TS-578	deletion
TS-579	deletion
TS-58	deletion
TS-580	deletion
TS-581	deletion
TS-582	deletion
TS-583	deletion
TS-584	deletion
TS-585	deletion
TS-586	deletion
TS-587	deletion
TS-589	deletion
TS-590	deletion
TS-592	deletion
TS-594	insertion
TS-595	deletion
TS-597	deletion
TS-598	deletion
TS-599	deletion
TS-602	deletion
TS-606	deletion
TS-609	deletion
TS-61	deletion
TS-610	deletion
TS-611	deletion
TS-612	deletion
TS-614	deletion
TS-615	deletion
TS-616	deletion
TS-617	deletion
TS-618	deletion
TS-619	deletion
TS-620	deletion
TS-621	deletion
TS-622	deletion
TS-623	deletion
TS-625	deletion
TS-628	deletion
TS-629	deletion
TS-630	deletion
TS-64	deletion
TS-640	deletion
TS-641	deletion
TS-642	deletion
TS-647	deletion
TS-648	deletion
TS-649	deletion
TS-65	insertion
TS-658	deletion
TS-66	deletion
TS-665	deletion
TS-666	deletion
TS-667	unknown
TS-669	deletion
TS-67	deletion
TS-670	deletion
TS-671	deletion
TS-677	deletion
TS-678	deletion
TS-683	deletion
TS-69	deletion
TS-697	deletion
TS-70	deletion
TS-700	deletion
TS-71	deletion
TS-72	deletion
TS-73	deletion
TS-731	deletion
TS-74	heter
TS-75	deletion
TS-76	deletion
TS-77	heter
TS-78	deletion
TS-8	deletion
TS-83	deletion
TS-84	deletion
TS-85	deletion
TS-86	deletion
TS-88	deletion
TS-89	deletion
TS-9	deletion
TS-90	unknown
TS-91	deletion
TS-94	deletion
TS-95	deletion
TS-96	deletion
TS-97	insertion
TS-98	deletion
TS-99	deletion
